# Supplementary material for: Barriers to and Facilitators of Cervical Cancer Screening among Women in Southeast Asia: A Systematic Review
Source: Int J Environ Res Public Health. 2021 Apr 26;18(9):4586. doi: 10.3390/ijerph18094586 (PMC8123618; doi:10.3390/ijerph18094586)
Supplement: Supplementary file 1 [file ijerph-18-04586-s001.zip]

Archive with 6 entries (6 files):
- Figure S1 Factors described as barriers to and facilitators of cervical cancer screening.jpg
- PRISMA 2009 checklist.doc
- Table S1 Search strategy.docx
- Table S2 MMAT.docx
- Table S3 Barriers to screening.docx
- Table S4 Facilitator to screening.docx
